# Supplementary material for: Intervention Programme Based on Self-Determination Theory to Promote Extracurricular Physical Activity through Physical Education in Primary School: A Study Protocol
Source: Children (Basel). 2023 Mar 3;10(3):504. doi: 10.3390/children10030504 (PMC10047147; doi:10.3390/children10030504)
Supplement: Supplementary file 1 [file children-10-00504-s001.zip]

Archive with 1 entries (1 files):
- children-2213251-supplementary.pdf
